# Supplementary material for: Modeling the t(2;5) Translocation of Anaplastic Large Cell Lymphoma Using CRISPR-Mediated Chromosomal Engineering
Source: Cancers (Basel). 2025 Jul 2;17(13):2226. doi: 10.3390/cancers17132226 (PMC12249153; doi:10.3390/cancers17132226)
Supplement: Supplementary file 1 [file cancers-17-02226-s001.zip]

Archive with 1 entries (1 files):
- cancers-3624185-supplementary.pdf
